# Supplementary material for: Microplastic polymer type impacts water infiltration and its own transport in soil
Source: iScience. 2025 Jul 24;28(9):113193. doi: 10.1016/j.isci.2025.113193 (PMC12356328; doi:10.1016/j.isci.2025.113193)
Supplement: Table S1. Excel file providing the width, length, and transport rate calculation of collected MPs, related to Sections Results and Methods Details [file mmc2.xlsx]

## Sheet: PET1
#	Component	Match %	Length (μm)	Width (μm)	Area(μm2)	Volume (μm3)	length/width	weight(g)
1	PET	72.51	276.2	139.3	38474.7	4.20936e+06	1.98277	5.8931e-06
2	PET	71.37	227.9	83.5	19029.7	1.24798e+06	2.72934	1.74717e-06
3	PET	89.42	185.6	83.6	15516.2	1.01878e+06	2.2201	1.42629e-06
4	PET	82.24	174.9	70	12243	673094	2.49857	9.42332e-07
5	PET	71.32	171.2	72.3	12377.8	702862	2.36791	9.84007e-07
6	PET	72.41	149.7	109.1	16332.3	1.39946e+06	1.37214	1.95925e-06
7	PET	90.32	142.5	60.5	8621.25	409652	2.35537	5.73513e-07
8	PET	76.62	139.2	58	8073.6	367777	2.4	5.14888e-07
9	PET	81.37	135.2	75.1	10153.5	598889	1.80027	8.38445e-07
10	PET	76.13	134	53.3	7142.2	298985	2.51407	4.18579e-07
11	PET	74.22	133.8	76.2	10195.6	610177	1.75591	8.54248e-07
12	PET	74.05	122.2	110.5	13503.1	1.17189e+06	1.10588	1.64064e-06
13	PET	80.07	120.9	45.3	5476.77	194855	2.66887	2.72798e-07
14	PET	79.22	116.6	72.9	8500.14	486680	1.59945	6.81352e-07
15	PET	77.01	110.3	50.8	5603.24	223559	2.17126	3.12983e-07
16	PET	80.13	107.9	46	4963.4	179319	2.34565	2.51047e-07
17	PET	72.82	107.9	57.6	6215.04	281162	1.87326	3.93626e-07
18	PET	86.64	106.9	71.5	7643.35	429220	1.4951	6.00908e-07
19	PET	80.39	95.9	85.9	8237.81	555770	1.11641	7.78077e-07
20	PET	73.42	86.3	46.4	4004.32	145927	1.85991	2.04298e-07
21	PET	79.47	83.8	58.3	4885.54	223703	1.43739	3.13184e-07
22	PET	74.87	82	30.7	2517.4	60698.9	2.67101	8.49784e-08
23	PET	83.15	79.4	72.7	5772.38	329594	1.09216	4.61432e-07
24	PET	73.81	76.9	26.9	2068.61	43704	2.85874	6.11855e-08
25	PET	78.9	73.4	35.6	2613.04	73061.1	2.0618	1.02285e-07
26	PET	79.49	69.1	30.2	2086.82	49497.3	2.28808	6.92963e-08
27	PET	76.64	65.9	22.3	1469.57	25738.6	2.95516	3.6034e-08
28	PET	84.58	65.9	34.7	2286.73	62321	1.89914	8.72494e-08
29	PET	79.75	64.8	35.5	2300.4	64138.9	1.82535	8.97945e-08
30	PET	78.89	60.4	30.6	1848.24	44419.1	1.97386	6.21867e-08
31	PET	78.17	60	28.5	1710	38276.4	2.10526	5.35869e-08
32	PET	76.85	57.9	26.2	1516.98	31215.6	2.20992	4.37018e-08
33	PET	77.32	56.3	30.8	1734.04	41946.9	1.82792	5.87256e-08
34	PET	76.87	55.3	32.2	1780.66	45032.6	1.71739	6.30456e-08
35	PET	79.96	52.7	26.1	1375.47	28195.6	2.01916	3.94739e-08
36	PET	79.7	51.8	27	1398.6	29658.4	1.91852	4.15217e-08
37	PET	76.14	51.8	33.9	1756.02	46754	1.52802	6.54556e-08
38	PET	78.02	51.8	36.6	1895.88	54498.2	1.4153	7.62974e-08
39	PET	77.61	51.8	38.9	2015.02	61562.9	1.33162	8.6188e-08
40	PET	82.95	50.3	33	1659.9	43021.5	1.52424	6.02301e-08
41	PET	71.24	48.3	27.5	1328.25	28688.1	1.75636	4.01634e-08
42	PET	77.3	48.3	38.3	1849.89	55646.1	1.2611	7.79045e-08
43	PET	81.92	48.3	40.8	1970.64	63147.7	1.18382	8.84067e-08
44	PET	77.47	47.5	18.5	878.75	12768.1	2.56757	1.78754e-08
45	PET	77.8	47.5	29.5	1401.25	32465.9	1.61017	4.54523e-08
46	PET	77.28	47.5	30	1425	33575.8	1.58333	4.70061e-08
47	PET	76.69	46.7	27.4	1279.58	27536.4	1.70438	3.8551e-08
48	PET	86.03	43.2	16.5	712.8	9237.22	2.61818	1.29321e-08
49	PET	72.88	43.2	19.2	829.44	12507.7	2.25	1.75107e-08
50	PET	81.01	43.2	19.8	855.36	13301.6	2.18182	1.86222e-08
51	PET	72.66	43.2	21.4	924.48	15538.2	2.01869	2.17535e-08
52	PET	76.52	43.2	22	950.4	16421.7	1.96364	2.29904e-08
53	PET	71.64	43.2	25.3	1092.96	21717.7	1.70751	3.04048e-08
54	PET	71.34	43.2	26.4	1140.48	23647.3	1.63636	3.31062e-08
55	PET	80.31	43.2	28.6	1235.52	27752.7	1.51049	3.88538e-08
56	PET	76.73	43.2	31.3	1352.16	33240.1	1.38019	4.65361e-08
57	PET	71.84	43.2	34.1	1473.12	39453.2	1.26686	5.52345e-08
58	PET	77.66	43.2	34.1	1473.12	39453.2	1.26686	5.52345e-08
59	PET	75.3	43.2	36.3	1568.16	44708.2	1.19008	6.25914e-08
60	PET	79.15	43.2	36.3	1568.16	44708.2	1.19008	6.25914e-08
61	PET	79.46	40.7	28	1139.6	25061.1	1.45357	3.50856e-08
62	PET	76.66	40.7	29.7	1208.79	28196.6	1.37037	3.94753e-08
63	PET	79.31	38.9	31.1	1209.79	29550.2	1.2508	4.13703e-08
64	PET	72.42	38.5	38	1463	43663.4	1.01316	6.11288e-08
65	PET	71.26	35.1	30.2	1060.02	25142.6	1.16225	3.51997e-08
66	PET	71.77	34.8	25.2	876.96	17356.8	1.38095	2.42996e-08
67	PET	82.63	34.8	25.9	901.32	18334.5	1.34363	2.56683e-08
68	PET	76.65	34.8	26.6	925.68	19338.9	1.30827	2.70745e-08
69	PET	75.38	34.5	16.5	569.25	7376.95	2.09091	1.03277e-08
70	PET	81.09	34.5	17.9	617.55	8681.91	1.92737	1.21547e-08
71	PET	71.96	34.5	23.4	807.3	14836.8	1.47436	2.07715e-08
72	PET	76.29	34.5	31.6	1090.2	27057.2	1.09177	3.78801e-08
73	PET	78.53	1393.6	60.6	84452.2	4.01951e+06	22.9967	5.62732e-06
74	PET	74.68	798.9	57.6	46016.6	2.08174e+06	13.8698	2.91444e-06
75	PET	71.94	621.7	29.4	18278	422051	21.1463	5.90872e-07
76	PET	75.63	587.5	102.2	60042.5	4.81947e+06	5.74853	6.74726e-06
77	PET	71.42	569.7	36.3	20680.1	589589	15.6942	8.25425e-07
78	PET	90.76	546.7	139.6	76319.3	8.36777e+06	3.91619	1.17149e-05
79	PET	82.69	492.8	52.3	25773.4	1.05868e+06	9.42256	1.48215e-06
80	PET	72.24	341	33.7	11491.7	304161	10.1187	4.25826e-07
81	PET	89.72	336.7	60.8	20471.4	977553	5.53783	1.36857e-06
82	PET	71.93	334.5	74.9	25054.1	1.47384e+06	4.46595	2.06337e-06
83	PET	71.37	323.5	66.9	21642.2	1.13715e+06	4.83558	1.59201e-06
84	PET	79.99	258.2	36.9	9527.58	276121	6.99729	3.86569e-07
85	PET	85.03	253.5	50	12675	497746	5.07	6.96845e-07
86	PET	78.58	242.1	43.7	10579.8	363118	5.54005	5.08365e-07
87	PET	76.11	235.5	23.5	5534.25	102145	10.0213	1.43003e-07
88	PET	76.92	216.8	36.4	7891.52	225607	5.95604	3.15849e-07
89	PET	77.73	210.9	63.7	13434.3	672118	3.31083	9.40965e-07
90	PET	81.41	206.4	53	10939.2	455356	3.89434	6.37499e-07
91	PET	83.85	202.9	33.2	6736.28	175650	6.11145	2.4591e-07
92	PET	72.15	175.7	41.5	7291.55	237661	4.23373	3.32725e-07
93	PET	79.69	172	30.3	5211.6	124023	5.67657	1.73633e-07
94	PET	75.63	171.9	43.2	7426.08	251961	3.97917	3.52745e-07
95	PET	76.15	170.3	41	6982.3	224839	4.15366	3.14775e-07
96	PET	79.41	168.6	18.3	3085.38	44345.5	9.21311	6.20837e-08
97	PET	78.96	148.9	30.8	4586.12	110939	4.83442	1.55315e-07
98	PET	72.27	144.7	38.4	5556.48	167579	3.76823	2.34611e-07
99	PET	79.28	131.1	36	4719.6	133444	3.64167	1.86821e-07
100	PET	78.01	126.1	27.1	3417.31	72735	4.65314	1.01829e-07
101	PET	84.71	125.2	24.3	3042.36	58064	5.15226	8.12896e-08
102	PET	73.69	107.9	25.3	2729.87	54244.1	4.26482	7.59417e-08
103	PET	76.05	99.3	24.1	2393.13	45297.4	4.12033	6.34164e-08
104	PET	71.47	91.8	27.1	2487.78	52950.6	3.38745	7.41309e-08
105	PET	77.84	89	19.7	1753.3	27127.7	4.51777	3.79787e-08
106	PET	77.74	85.1	25.9	2204.09	44835.2	3.28571	6.27693e-08
107	PET	72.8	82	24.6	2017.2	38973.9	3.33333	5.45635e-08
108	PET	76	70.8	21.4	1515.12	25465.4	3.30841	3.56516e-08
109	PET	71.67	47.5	15.5	736.25	8962.87	3.06452	1.2548e-08
TOTAL						4.72054e+07		6.60875e-05
Transport rate		0.0220292	(%)

## Sheet: PET2
#	Component	Match %	Length (μm)	Width (μm)	Area(μm2)	Volume (μm3)	length/width	weight(g)
1	PET	79.58	231.5	79.5	18404.2	1.14915e+06	2.91195	1.6088e-06
2	PET	81.7	202.1	95.7	19341	1.45372e+06	2.11181	2.0352e-06
3	PET	91.47	193.4	110	21274	1.83794e+06	1.75818	2.57312e-06
4	PET	84.16	174.1	65.7	11438.4	590227	2.64992	8.26318e-07
5	PET	91.58	165	96.3	15889.5	1.20178e+06	1.7134	1.6825e-06
6	PET	70.47	157	73.5	11539.5	666138	2.13605	9.32593e-07
7	PET	89.3	156.6	64.6	10116.4	513271	2.42415	7.18579e-07
8	PET	90.12	148.1	75.3	11151.9	659531	1.9668	9.23343e-07
9	PET	88.3	131.2	64.3	8436.16	426035	2.04044	5.9645e-07
10	PET	75.38	123.2	59.2	7293.44	339113	2.08108	4.74758e-07
11	PET	78.75	105.8	58	6136.4	279532	1.82414	3.91345e-07
12	PET	79.78	103.3	82.3	8501.59	549528	1.25516	7.69339e-07
13	PET	77.35	101.6	34.8	3535.68	96636.7	2.91954	1.35291e-07
14	PET	77.43	76.2	28.1	2141.22	47256.1	2.71174	6.61585e-08
15	PET	70.6	74	32	2368	59514.3	2.3125	8.33201e-08
16	PET	79.85	71.9	35.2	2530.88	69968.7	2.04261	9.79562e-08
17	PET	77.07	68.4	30.7	2099.88	50631.7	2.22801	7.08844e-08
18	PET	74.53	67.7	33.7	2281.49	60386.3	2.0089	8.45408e-08
19	PET	77.9	67.7	22.9	1550.33	27883.6	2.95633	3.90371e-08
20	PET	77.42	66.2	53	3508.6	146049	1.24906	2.04469e-07
21	PET	78.37	64.6	28.2	1821.72	40347.9	2.29078	5.6487e-08
22	PET	70.86	59.2	27.3	1616.16	34652.7	2.1685	4.85138e-08
23	PET	73.91	59.2	44.3	2622.56	91247.1	1.33634	1.27746e-07
24	PET	75.22	59.2	30	1776	41846	1.97333	5.85844e-08
25	PET	70.21	56.9	29.2	1661.48	38103.8	1.94863	5.33453e-08
26	PET	71.58	55	31.1	1710.5	41780.5	1.76849	5.84927e-08
27	PET	70.35	46.5	26.9	1250.85	26427	1.72862	3.69978e-08
28	PET	74	46.5	32.8	1525.2	39290.8	1.41768	5.50071e-08
29	PET	69.56	45.8	21.9	1003.02	17252.2	2.09132	2.4153e-08
30	PET	74.44	45.8	28.9	1323.62	30043.5	1.58478	4.2061e-08
31	PET	76.92	45.8	29.4	1346.52	31092.1	1.55782	4.35289e-08
32	PET	88.32	45.8	34.4	1575.52	42566.9	1.3314	5.95937e-08
33	PET	72.33	42.3	22.6	955.98	16968.6	1.87168	2.37561e-08
34	PET	76.48	42.3	25.3	1070.19	21265.3	1.67194	2.97714e-08
35	PET	95.03	42.3	31.3	1323.99	32547.6	1.35144	4.55666e-08
36	PET	70.23	33.9	24.2	820.38	15592.7	1.40083	2.18297e-08
37	PET	70.33	33.9	30.3	1027.17	24444.1	1.11881	3.42218e-08
38	PET	71.73	33.9	26.9	911.91	19266.1	1.26022	2.69726e-08
39	PET	70.18	29.6	23.9	707.44	13279.4	1.23849	1.85911e-08
40	PET	72.37	29.6	23.9	707.44	13279.4	1.23849	1.85911e-08
41	PET	73.45	25.4	19.8	502.92	7820.85	1.28283	1.09492e-08
42	PET	91.58	1358.4	143.5	194930	2.19696e+07	9.4662	3.07574e-05
43	PET	80.14	640.1	128.7	82380.9	8.32712e+06	4.97358	1.1658e-05
44	PET	90.51	531.1	145.7	77381.3	8.85493e+06	3.64516	1.23969e-05
45	PET	74.33	445.9	45.6	20333	728211	9.77851	1.01949e-06
46	PET	89.67	386.1	97.7	37722	2.89454e+06	3.95189	4.05235e-06
47	PET	77.68	318.4	71.8	22861.1	1.28917e+06	4.43454	1.80484e-06
48	PET	76.54	310	43	13330	450182	7.2093	6.30255e-07
49	PET	83.1	281.7	89.5	25212.1	1.77224e+06	3.14749	2.48114e-06
50	PET	91.22	205.3	58.8	12071.6	557485	3.4915	7.8048e-07
51	PET	81.41	194.7	29.4	5724.18	132175	6.62245	1.85046e-07
52	PET	71.97	171.4	23.8	4079.32	76252.6	7.20168	1.06754e-07
53	PET	74.19	164.8	37.2	6130.56	179115	4.43011	2.50762e-07
54	PET	77.06	149.7	34.3	5134.71	138325	4.36443	1.93655e-07
55	PET	72.48	122.7	38.6	4736.22	143585	3.17876	2.01019e-07
56	PET	70.27	113.9	29.6	3371.44	78378.5	3.84797	1.0973e-07
57	PET	70.69	82.2	24.7	2030.34	39387.2	3.32794	5.51421e-08
58	PET	75.34	80.4	18.7	1503.48	22081.5	4.29947	3.09141e-08
59	PET	74.07	71.9	28.2	2027.58	44907.3	2.54965	6.28702e-08
60	PET	74.19	67.7	20.5	1387.85	22345.3	3.30244	3.12834e-08
61	PET	72.06	64.5	20.2	1302.9	20670.6	3.19307	2.89388e-08
62	PET	70	63.5	19.4	1231.9	18770.1	3.2732	2.62782e-08
TOTAL						5.86228e+07		8.2072e-05
Transport rate		0.0273573	(%)

## Sheet: PET3
#	Component	Match %	Length (μm)	Width (μm)	Area(μm2)	Volume (μm3)	length/width	weight(g)
1	PET	79.25	185.6	125.9	23367	2.31057e+06	1.47419	3.2348e-06
2	PET	80.36	327.6	110.2	36101.5	3.12462e+06	2.97278	4.37447e-06
3	PET	76.11	139.6	105.3	14699.9	1.21572e+06	1.32574	1.702e-06
4	PET	76.14	105.7	92.6	9787.82	711847	1.14147	9.96586e-07
5	PET	71.92	151.6	88.9	13477.2	941006	1.70529	1.31741e-06
6	PET	91.08	256.9	85.5	21964.9	1.47498e+06	3.00468	2.06497e-06
7	PET	83.22	150.8	82.4	12425.9	804166	1.8301	1.12583e-06
8	PET	87.88	96.6	76	7341.6	438222	1.27105	6.13511e-07
9	PET	71.66	68.4	61.2	4186.08	201210	1.11765	2.81694e-07
10	PET	73.58	148.6	56.7	8425.62	375210	2.62081	5.25294e-07
11	PET	72.37	89.2	54	4816.8	204288	1.65185	2.86003e-07
12	PET	72.27	55.7	47.5	2645.75	98703.4	1.17263	1.38185e-07
13	PET	83.49	60	43.3	2598	88352.1	1.38568	1.23693e-07
14	PET	79.62	108.2	42	4544.4	149905	2.57619	2.09867e-07
15	PET	82.5	96.6	38	3670.8	109556	2.54211	1.53378e-07
16	PET	77.12	98.7	37.7	3720.99	110177	2.61804	1.54247e-07
17	PET	70.84	47.9	35.2	1686.08	46613.4	1.3608	6.52588e-08
18	PET	73.74	72.9	33.7	2456.73	65024.5	2.1632	9.10343e-08
19	PET	74.32	34.6	30.5	1055.3	25279.3	1.13443	3.53911e-08
20	PET	72.52	75.9	29.6	2246.64	52229.4	2.56419	7.31212e-08
21	PET	71.45	40.4	27.2	1098.88	23475.2	1.48529	3.28653e-08
22	PET	73.27	35.3	26.1	921.33	18886.2	1.35249	2.64407e-08
23	PET	76	30.9	25	772.5	15168	1.236	2.12352e-08
24	PET	85.06	64.3	24.7	1588.21	30810.2	2.60324	4.31343e-08
25	PET	72.22	38.6	24.3	937.98	17901.5	1.58848	2.50621e-08
26	PET	86.67	31.4	24.3	763.02	14562.4	1.29218	2.03873e-08
27	PET	71.48	30	24.2	726	13798.8	1.23967	1.93183e-08
28	PET	79.94	71.2	23.8	1694.56	31675.5	2.9916	4.43457e-08
29	PET	75.52	65.3	23.3	1521.49	27842.9	2.80258	3.89801e-08
30	PET	74.29	27.5	23	632.5	11425.6	1.19565	1.59958e-08
31	PET	69.62	60.4	20.8	1256.32	20523.6	2.90385	2.8733e-08
32	PET	72.35	52.3	20.1	1051.23	16595.2	2.60199	2.32333e-08
33	PET	71.7	48.5	20	970	15236.7	2.425	2.13314e-08
34	PET	85.51	38.6	19.4	748.84	11409.9	1.98969	1.59738e-08
35	PET	73	51.4	19.1	981.74	14727.2	2.6911	2.06181e-08
36	PET	70.06	25.7	19.1	490.87	7363.59	1.34555	1.0309e-08
37	PET	71	47	17	799	10668.1	2.76471	1.49353e-08
38	PET	85.84	34.3	15.7	538.51	6640.23	2.18471	9.29633e-09
39	PET	74.89	630.2	129.2	81421.8	8.26215e+06	4.87771	1.1567e-05
40	PET	75.97	413.6	122.1	50500.6	4.84286e+06	3.38739	6.78e-06
41	PET	88.02	338.6	110.6	37449.2	3.25302e+06	3.06148	4.55423e-06
42	PET	84.88	410.3	96.5	39594	3.00086e+06	4.25181	4.20121e-06
43	PET	89.92	277.8	87.3	24251.9	1.66284e+06	3.18213	2.32798e-06
44	PET	88.66	480.2	85.5	41057.1	2.75705e+06	5.61637	3.85987e-06
45	PET	83.35	1259.4	82.9	104404	6.79771e+06	15.1918	9.51679e-06
46	PET	88.82	867.6	61	52923.6	2.53553e+06	14.223	3.54974e-06
47	PET	80.13	498	58.1	28933.8	1.3203e+06	8.57143	1.84842e-06
48	PET	91.41	287.1	51.3	14728.2	593414	5.59649	8.3078e-07
49	PET	80.61	203.7	42.5	8657.25	288974	4.79294	4.04564e-07
50	PET	78	142.5	41.1	5856.75	189055	3.46715	2.64677e-07
51	PET	77.45	631.2	38.9	24553.7	750164	16.2262	1.05023e-06
52	PET	70.96	432.4	34.6	14961	406563	12.4971	5.69188e-07
53	PET	78.83	190.4	32.2	6130.88	155049	5.91304	2.17068e-07
54	PET	70.06	94.3	30.8	2904.44	70259.2	3.06169	9.83628e-08
55	PET	76.44	159.5	30.3	4832.85	115010	5.26403	1.61014e-07
56	PET	90.15	125.1	28.1	3515.31	77581.8	4.45196	1.08615e-07
57	PET	71.23	83	26.4	2191.2	45433.5	3.14394	6.36068e-08
58	PET	74.85	109.6	25.6	2805.76	56413.2	4.28125	7.89784e-08
59	PET	98.68	104.7	24.4	2554.68	48957.2	4.29098	6.854e-08
60	PET	82.1	539	23.4	12612.6	231798	23.0342	3.24518e-07
61	PET	70.79	156.8	22.8	3575.04	64018.5	6.87719	8.96259e-08
62	PET	84.02	84.5	21.6	1825.2	30963.8	3.91204	4.33493e-08
63	PET	71.57	64.3	18.6	1195.98	17471.4	3.45699	2.44599e-08
64	PET	82.35	81.5	18.1	1475.15	20970.3	4.50276	2.93584e-08
TOTAL						5.04508e+07		7.06311e-05
Transport rate		0.0235437	(%)

## Sheet: PP1
#	Component	Match %	Length (μm)	Width (μm)	Area(μm2)	Volume (μm3)	length/width	weight(g)
1	PP	84.89	135.7	105.8	14357.1	1.193e+06	1.28261	9.9377e-07
2	PP	90.2	163.6	104.6	17112.6	1.40584e+06	1.56405	1.17107e-06
3	PP	71.46	76.7	60	4602	216864	1.27833	1.80648e-07
4	PP	72.97	171.6	59.9	10278.8	483572	2.86477	4.02815e-07
5	PP	79.11	80.8	59.7	4823.76	226178	1.35343	1.88406e-07
6	PP	86.36	59.8	57.2	3420.56	153668	1.04545	1.28005e-07
7	PP	80.82	79.8	53.1	4237.38	176718	1.50282	1.47206e-07
8	PP	78.41	141.5	52.3	7400.45	303983	2.70554	2.53218e-07
9	PP	70.57	80.3	49.5	3974.85	154531	1.62222	1.28724e-07
10	PP	83.74	103.7	44.4	4604.28	160559	2.33559	1.33746e-07
11	PP	83.4	86.3	40.4	3486.52	110628	2.13614	9.21528e-08
12	PP	71.76	59.8	37.6	2248.48	66399.8	1.59043	5.5311e-08
13	PP	85.19	37.6	35	1316	36175.4	1.07429	3.01341e-08
14	PP	84.93	37.6	34.5	1297.2	35149.2	1.08986	2.92793e-08
15	PP	78.53	55.9	34.1	1906.19	51051.7	1.6393	4.25261e-08
16	PP	76.18	48.2	33.2	1600.24	41726.6	1.45181	3.47583e-08
17	PP	78.35	83	33.2	2755.6	71852.9	2.5	5.98534e-08
18	PP	70.88	76.2	31.6	2407.92	59761.2	2.41139	4.9781e-08
19	PP	73.18	52	31.6	1643.2	40781.9	1.64557	3.39713e-08
20	PP	69.72	37.6	31.2	1173.12	28746.6	1.20513	2.39459e-08
21	PP	77.73	39.9	31	1236.9	30115.2	1.2871	2.5086e-08
22	PP	82.76	48.7	30.4	1480.48	35348.1	1.60197	2.9445e-08
23	PP	73.55	59.8	30.1	1799.98	42552.4	1.98671	3.54461e-08
24	PP	83.65	39.9	30	1197	28203.6	1.33	2.34936e-08
25	PP	73.65	47.9	29.6	1417.84	32961.6	1.61824	2.7457e-08
26	PP	73.95	35.9	28.2	1012.38	22422.4	1.27305	1.86779e-08
27	PP	82.42	79.8	28.2	2250.36	49841.5	2.82979	4.1518e-08
28	PP	83.76	39.9	27.9	1113.21	24393.3	1.43011	2.03196e-08
29	PP	70.86	35.9	27.7	994.43	21634.4	1.29603	1.80214e-08
30	PP	73.01	35.9	27.7	994.43	21634.4	1.29603	1.80214e-08
31	PP	81.42	28.2	27.3	769.86	16506.9	1.03297	1.37502e-08
32	PP	70.55	47.9	27.1	1298.09	27628.9	1.76753	2.30149e-08
33	PP	72.54	28.8	26.8	771.84	16246.2	1.07463	1.35331e-08
34	PP	69.61	32.2	26.5	853.3	17759.8	1.21509	1.47939e-08
35	PP	85.26	58.9	26.5	1560.85	32486.1	2.22264	2.70609e-08
36	PP	82.02	59.8	26.4	1578.72	32734	2.26515	2.72674e-08
37	PP	78.24	27.9	26.1	728.19	14927.1	1.06897	1.24343e-08
38	PP	71.39	35.9	26	933.4	19060.4	1.38077	1.58773e-08
39	PP	74.11	39.9	25.9	1033.41	21021.4	1.54054	1.75109e-08
40	PP	70.68	39.9	25.4	1013.46	20217.6	1.57087	1.68413e-08
41	PP	73.01	59.8	25.4	1518.92	30301.1	2.35433	2.52408e-08
42	PP	75.9	31.9	25.4	810.26	16164	1.25591	1.34646e-08
43	PP	81.47	34.3	25.4	871.22	17380.1	1.35039	1.44776e-08
44	PP	83.4	28.8	25.4	731.52	14593.2	1.13386	1.21561e-08
45	PP	73.36	46.5	25.3	1176.45	23376.7	1.83794	1.94728e-08
46	PP	69.99	45.5	25	1137.5	22334.8	1.82	1.86049e-08
47	PP	85.49	37.6	24.8	932.48	18162.7	1.51613	1.51296e-08
48	PP	74.12	57.5	24.7	1420.25	27551.9	2.32794	2.29507e-08
49	PP	74.78	35.9	24.3	872.37	16649.3	1.47737	1.38689e-08
50	PP	76.05	51.9	24.2	1255.98	23872	2.14463	1.98853e-08
51	PP	73.57	31.9	24.1	768.79	14551.7	1.32365	1.21216e-08
52	PP	74.62	47.9	24.1	1154.39	21850.4	1.98755	1.82014e-08
53	PP	76.52	59.8	24	1435.2	27052.9	2.49167	2.25351e-08
54	PP	71.49	35.9	23.7	850.83	15837.3	1.51477	1.31925e-08
55	PP	69.8	45.5	23.6	1073.8	19903.3	1.92797	1.65795e-08
56	PP	70.59	47.9	23.3	1116.07	20423.8	2.05579	1.70131e-08
57	PP	76.96	27.9	23.2	647.28	11794.2	1.20259	9.8246e-09
58	PP	73.33	31.9	22.9	730.51	13138.7	1.39301	1.09445e-08
59	PP	82.47	31.9	22.9	730.51	13138.7	1.39301	1.09445e-08
60	PP	86.09	31.9	22.9	730.51	13138.7	1.39301	1.09445e-08
61	PP	73.24	48	22.8	1094.4	19597.5	2.10526	1.63247e-08
62	PP	81.71	28.8	22.5	648	11451.1	1.28	9.53877e-09
63	PP	79.84	28.2	22.3	628.86	11014.1	1.26457	9.17474e-09
64	PP	80.32	28.2	22.3	628.86	11014.1	1.26457	9.17474e-09
65	PP	76.28	25.5	22.2	566.1	9870.43	1.14865	8.22207e-09
66	PP	78.04	62.5	22.1	1381.25	23974.8	2.82805	1.9971e-08
67	PP	70.79	59.8	22	1315.6	22731.9	2.71818	1.89357e-08
68	PP	70.82	23.9	22	525.8	9085.17	1.08636	7.56795e-09
69	PP	82.04	47.9	21.6	1034.64	17552.3	2.21759	1.4621e-08
70	PP	86.55	47.9	21.6	1034.64	17552.3	2.21759	1.4621e-08
71	PP	69.57	58.9	21.3	1254.57	20987.7	2.76526	1.74827e-08
72	PP	69.79	23.9	21.2	506.68	8436.45	1.12736	7.02756e-09
73	PP	76.05	27.9	21	585.9	9663.46	1.32857	8.04966e-09
74	PP	85.36	27.9	21	585.9	9663.46	1.32857	8.04966e-09
75	PP	80.11	43.9	20.3	891.17	14208.4	2.16256	1.18356e-08
76	PP	81.17	27.9	20.3	566.37	9029.97	1.37438	7.52196e-09
77	PP	71.52	51.9	19.9	1032.81	16142.2	2.60804	1.34465e-08
78	PP	74.75	35.9	19.8	710.82	11053.9	1.81313	9.20788e-09
79	PP	70.14	31.9	19.7	628.43	9723.29	1.61929	8.0995e-09
80	PP	71.17	31.9	19.7	628.43	9723.29	1.61929	8.0995e-09
81	PP	81.51	37.6	19.4	729.44	11114.3	1.93814	9.25819e-09
82	PP	72.02	35.9	19.2	689.28	10394.1	1.86979	8.65828e-09
83	PP	77.56	39.9	18.8	750.12	11075.9	2.12234	9.22621e-09
84	PP	73.92	35.9	18.1	649.79	9237.22	1.98343	7.69461e-09
85	PP	80.51	39.9	16.8	670.32	8844.66	2.375	7.36761e-09
86	PP	81.59	43.9	16.6	728.74	9501.03	2.64458	7.91436e-09
87	PP	74.86	39.9	16.3	650.37	8326.03	2.44785	6.93558e-09
88	PP	86.6	39.9	16.3	650.37	8326.03	2.44785	6.93558e-09
89	PP	72.11	291.7	77.8	22694.3	1.38671e+06	3.74936	1.15513e-06
90	PP	71.78	210.3	54.4	11440.3	488795	3.86581	4.07166e-07
91	PP	77.69	248.8	41.7	10375	339791	5.96643	2.83046e-07
92	PP	75.61	127.7	39.4	5031.38	155694	3.24112	1.29694e-07
93	PP	84.5	268.4	39.2	10521.3	323925	6.84694	2.6983e-07
94	PP	72.31	454.3	38.2	17354.3	520666	11.8927	4.33715e-07
95	PP	82.85	414.2	37	15325.4	445352	11.1946	3.70978e-07
96	PP	84.04	382.1	36.2	13832	393264	10.5552	3.27589e-07
97	PP	79.99	212.4	35.5	7540.2	210233	5.9831	1.75124e-07
98	PP	70.76	685	32.4	22194	564769	21.142	4.70452e-07
99	PP	76.96	225.3	31.9	7187.07	180066	7.0627	1.49995e-07
100	PP	79.69	441.7	31.8	14046.1	350810	13.8899	2.92224e-07
101	PP	74.77	139.6	30	4188	98677.4	4.65333	8.21983e-08
102	PP	72.69	99.7	28	2791.6	61390.5	3.56071	5.11383e-08
103	PP	82.78	451.7	28	12647.6	278135	16.1321	2.31687e-07
104	PP	74.19	1102.6	26.9	29659.9	626632	40.9888	5.21984e-07
105	PP	76.41	127.7	26.8	3422.36	72036.1	4.76493	6.00061e-08
106	PP	78.41	706.6	26.2	18512.9	380948	26.9695	3.1733e-07
107	PP	69.78	551.8	26.1	14402	295225	21.1418	2.45922e-07
108	PP	73.51	231.4	25.8	5970.12	120974	8.96899	1.00771e-07
109	PP	70.51	83.8	25.6	2145.28	43133.4	3.27344	3.59301e-08
110	PP	69.55	145.2	25	3630	71274.9	5.808	5.9372e-08
111	PP	80.08	84.2	25	2105	41331.6	3.368	3.44292e-08
112	PP	80.43	78.6	23.5	1847.1	34091.7	3.34468	2.83984e-08
113	PP	69.98	102.3	23	2352.9	42503.2	4.44783	3.54051e-08
114	PP	84.21	211.2	22.2	4688.64	81750.4	9.51351	6.80981e-08
115	PP	74.13	82.2	22	1808.4	31246.9	3.73636	2.60287e-08
116	PP	77.26	501.3	22	11028.6	190561	22.7864	1.58737e-07
117	PP	73.99	148.1	21.2	3139.72	52277.7	6.98585	4.35473e-08
118	PP	69.74	303.2	21.1	6397.52	106019	14.3697	8.83139e-08
119	PP	81.87	177.2	20.5	3632.6	58487.3	8.6439	4.87199e-08
120	PP	80.6	183.5	20.1	3688.35	58226.1	9.12935	4.85024e-08
121	PP	71	93.1	20	1862	29248.2	4.655	2.43638e-08
122	PP	78.18	65.4	19.8	1294.92	20137.2	3.30303	1.67742e-08
123	PP	71.39	119.7	19.6	2346.12	36115.7	6.10714	3.00844e-08
124	PP	77.05	74.2	19.4	1439.48	21933	3.82474	1.82702e-08
125	PP	83.11	100.9	19.1	1927.19	28910	5.28272	2.4082e-08
126	PP	70.59	67.8	18.8	1274.64	18820.7	3.60638	1.56776e-08
127	PP	71.39	118.6	18.6	2205.96	32225.6	6.37634	2.68439e-08
128	PP	80.96	87.8	17.3	1518.94	20638.4	5.07514	1.71918e-08
129	PP	69.54	71.8	16.7	1199.06	15727.1	4.2994	1.31006e-08
130	PP	77.24	216.3	15.3	3309.39	39767.6	14.1373	3.31264e-08
131	PP	80.51	48.7	15	730.5	8606	3.24667	7.1688e-09
132	PP	69.75	51.9	14.1	731.79	8103.93	3.68085	6.75057e-09
133	PP	72.49	63.8	13.7	874.06	9404.85	4.65693	7.83424e-09
TOTAL						1.467e+07		1.22201e-05
Transport rate		0.00407338	(%)

## Sheet: PP2
#	Component	Match %	Length (μm)	Width (μm)	Area(μm2)	Volume (μm3)	length/width	weight(g)
1	PP	81.92	305.7	167.7	51265.9	6.7523e+06	1.8229	5.62466e-06
2	PP	84.15	227.6	110.7	25195.3	2.19057e+06	2.05601	1.82475e-06
3	PP	79.35	217.4	131.2	28522.9	2.93912e+06	1.65701	2.44829e-06
4	PP	80.65	214.8	90.8	19503.8	1.3909e+06	2.36564	1.15862e-06
5	PP	74.88	179.6	117.7	21138.9	1.95411e+06	1.52591	1.62777e-06
6	PP	70.79	149	83.4	12426.6	813970	1.78657	6.78037e-07
7	PP	73.56	144.4	57.7	8331.88	377580	2.5026	3.14524e-07
8	PP	72.98	132.9	49.2	6538.68	252665	2.70122	2.1047e-07
9	PP	70.28	115.6	56.3	6508.28	287783	2.05329	2.39723e-07
10	PP	71.2	105	59.7	6268.5	293919	1.75879	2.44835e-07
11	PP	69.98	100.9	33.3	3359.97	87875.8	3.03003	7.32006e-08
12	PP	69.62	90.1	46.5	4189.65	153010	1.93763	1.27458e-07
13	PP	73.1	72.8	30.8	2242.24	54240.4	2.36364	4.51822e-08
14	PP	69.91	61.3	47	2881.1	106352	1.30426	8.85913e-08
15	PP	72.36	58.9	25.3	1490.17	29610.5	2.32806	2.46656e-08
16	PP	72.18	48.3	18.4	888.72	12843.2	2.625	1.06984e-08
17	PP	70.74	43.8	25.1	1099.38	21672.6	1.74502	1.80533e-08
18	PP	75.56	40.3	33.3	1341.99	35098.1	1.21021	2.92367e-08
19	PP	71.45	35	33.4	1169	30665.6	1.0479	2.55444e-08
20	PP	76.42	892.2	29.7	26498.3	618109	30.0404	5.14885e-07
21	PP	69.82	500.6	98.8	49459.3	3.83791e+06	5.0668	3.19698e-06
22	PP	76.8	414.3	82.8	34304	2.23082e+06	5.00362	1.85828e-06
23	PP	90.91	380.7	103	39212.1	3.1721e+06	3.69612	2.64236e-06
24	PP	73.56	376.4	111.6	42006.2	3.68187e+06	3.37276	3.06699e-06
25	PP	73.79	214.4	63	13507.2	668337	3.40317	5.56725e-07
26	PP	69.64	153.1	36.2	5542.22	157573	4.22928	1.31258e-07
27	PP	72.14	109.4	25.6	2800.64	56310.2	4.27344	4.69064e-08
TOTAL						3.22073e+07		2.68287e-05
Transport rate		0.0089429	(%)

## Sheet: PP3
#	Component	Match %	Length (μm)	Width (μm)	Area(μm2)	Volume (μm3)	length/width	weight(g)
1	PP	69.63	401.4	150	60210	7.09332e+06	2.676	5.90874e-06
2	PP	86.96	267	97.8	26112.6	2.00576e+06	2.73006	1.6708e-06
3	PP	76.36	153.7	67.6	10390.1	551642	2.27367	4.59518e-07
4	PP	82.04	152	70.8	10761.6	598412	2.14689	4.98477e-07
5	PP	80.89	141.6	65.6	9288.96	478587	2.15854	3.98663e-07
6	PP	81.4	140.3	56.1	7870.83	346795	2.50089	2.88881e-07
7	PP	72.67	136	80	10880	683611	1.7	5.69448e-07
8	PP	81.41	131.2	53.5	7019.2	294938	2.45234	2.45684e-07
9	PP	74.57	115.9	55	6374.5	275359	2.10727	2.29374e-07
10	PP	85.06	111.5	60.6	6756.9	321596	1.83993	2.67889e-07
11	PP	75.48	106.6	36.4	3880.24	110930	2.92857	9.24049e-08
12	PP	87.27	97.2	80.3	7805.16	492252	1.21046	4.10046e-07
13	PP	72.14	97.1	33.7	3272.27	86610.2	2.88131	7.21463e-08
14	PP	70.05	85.7	54	4627.8	196272	1.58704	1.63495e-07
15	PP	71	83.8	32.5	2723.5	69518.5	2.57846	5.79089e-08
16	PP	72.2	76	63.9	4856.4	243728	1.18936	2.03025e-07
17	PP	74.26	76	65.1	4947.6	252968	1.16743	2.10722e-07
18	PP	77.31	72.6	65.9	4784.34	247627	1.10167	2.06273e-07
19	PP	76.94	72.1	58.2	4196.22	191810	1.23883	1.59778e-07
20	PP	71.18	71.8	39.5	2836.1	87985	1.81772	7.32915e-08
21	PP	75.6	71.8	32.6	2340.68	59930.7	2.20245	4.99223e-08
22	PP	70.59	68.2	62.6	4269.32	209905	1.08946	1.74851e-07
23	PP	76.16	68.2	55.2	3764.64	163212	1.23551	1.35956e-07
24	PP	69.81	67.6	38.3	2589.08	77881.5	1.76501	6.48753e-08
25	PP	78.18	66	27.2	1795.2	38350.6	2.42647	3.1946e-08
26	PP	87.6	64.4	33.8	2176.72	57784.2	1.90533	4.81342e-08
27	PP	74.01	60.9	23.9	1455.51	27321.4	2.54812	2.27587e-08
28	PP	76.29	60.9	58.1	3538.29	161458	1.04819	1.34494e-07
29	PP	80.26	60	20.4	1224	19611.1	2.94118	1.6336e-08
30	PP	71.88	59.1	34.9	2062.59	56536.4	1.69341	4.70948e-08
31	PP	73.84	55	19.1	1050.5	15758.7	2.87958	1.3127e-08
32	PP	73.71	54.9	22.3	1224.27	21442.3	2.46188	1.78615e-08
33	PP	71.19	50.7	44.8	2271.36	79919.7	1.1317	6.65731e-08
34	PP	72.22	48.1	33.5	1611.35	42396	1.43582	3.53158e-08
35	PP	80.59	48.1	32.1	1544.01	38926.5	1.49844	3.24257e-08
36	PP	86.48	46.4	34.7	1610.08	43880	1.33718	3.65521e-08
37	PP	72.7	45.7	39.8	1818.86	56855.5	1.14824	4.73606e-08
38	PP	76.79	43.5	35.5	1544.25	43056.2	1.22535	3.58658e-08
39	PP	73.26	42.2	32.8	1384.16	35657.4	1.28659	2.97026e-08
40	PP	73.66	42.2	32.8	1384.16	35657.4	1.28659	2.97026e-08
41	PP	74.06	42.2	34.9	1472.78	40369.5	1.20917	3.36278e-08
42	PP	74.8	748.5	63.4	47454.9	2.36298e+06	11.806	1.96836e-06
43	PP	80.01	459.4	57	26185.8	1.17228e+06	8.05965	9.76508e-07
44	PP	83.82	416.4	47.8	19903.9	747234	8.7113	6.22446e-07
45	PP	73.78	388.4	45.6	17711	634306	8.51754	5.28377e-07
46	PP	71.4	378.3	36	13618.8	385062	10.5083	3.20757e-07
47	PP	79.38	360.9	36.8	13281.1	383860	9.80707	3.19755e-07
48	PP	75.15	355.1	65.3	23188	1.18923e+06	5.43798	9.90631e-07
49	PP	72.4	333.5	23.7	7903.95	147124	14.0717	1.22554e-07
50	PP	74.78	211.1	21.3	4496.43	75220.7	9.9108	6.26588e-08
51	PP	75.07	190	45.8	8702	313022	4.14847	2.60747e-07
52	PP	72.16	171.1	35.6	6091.16	170310	4.80618	1.41868e-07
53	PP	80.3	168.1	35	5883.5	161731	4.80286	1.34722e-07
54	PP	71.63	165	36.7	6055.5	174544	4.49591	1.45395e-07
55	PP	70.4	145.6	18.2	2649.92	37878.6	8	3.15529e-08
56	PP	72.82	143.6	27	3877.2	82218.9	5.31852	6.84884e-08
57	PP	76.9	140.5	36.7	5156.35	148627	3.82834	1.23806e-07
58	PP	76.53	109.8	24.8	2723.04	53039	4.42742	4.41815e-08
59	PP	73.65	105.6	32.7	3453.12	88684.8	3.22936	7.38745e-08
60	PP	73.65	64.4	20.4	1313.76	21049.2	3.15686	1.7534e-08
TOTAL						2.4304e+07		2.02453e-05
Transport rate		0.00674842	(%)
